# Supplementary material for: Examining body appreciation in six countries: The impact of age and sociocultural pressure
Source: PLoS One. 2024 Jul 31;19(7):e0306913. doi: 10.1371/journal.pone.0306913 (PMC11290661; doi:10.1371/journal.pone.0306913)
Supplement: S1 Dataset — (RMD) [file pone.0306913.s001.Rmd]

---
title: "Final ethnicity & age analysis"
author: "Louise Hanson"
date: "2023-08-10"
output: html_document
---

```{r setup, include=FALSE}
knitr::opts_chunk$set(echo = TRUE)
```


##Section 1: Read in data and descriptive statistics
```{r}
library(tidyverse)
library(ggplot2)
library(psych)
library(cowplot)

data <- read.csv("S1_dataset.csv", header = TRUE) %>%
  filter(Age > 17, Gender == "Female") %>%
  filter((Country %in% c("United Kingdom of Great Britain and Northern Ireland", "Australia", "Canada", "United States of America") & Ethnicity == "White") | (Country == "Nigeria" & Ethnicity == "Black Nigerian") | (Country == "China" & Ethnicity == "Chinese"))

data$BAS <- rowMeans(data[,7:16], na.rm = TRUE)
data$SATAQ_athletic <- rowMeans(data[,17:22], na.rm = TRUE)
data$SATAQ_thin <- rowMeans(data[,23:26], na.rm = TRUE)
data$SATAQ_family <- rowMeans(data[,27:30], na.rm = TRUE)
data$SATAQ_peers <- rowMeans(data[,31:34], na.rm = TRUE)
data$SATAQ_media <- rowMeans(data[,35:38], na.rm = TRUE)

final_data <- data[, c("id", "Age", "Gender", "Ethnicity", "Country", "BAS", "SATAQ_athletic", "SATAQ_thin", "SATAQ_family", "SATAQ_peers", "SATAQ_media")]

#summary of data
summary(final_data)

final_data %>% 
  dplyr::select(Age, BAS, SATAQ_athletic, SATAQ_thin, SATAQ_family, SATAQ_peers, SATAQ_media) %>%
  apaTables::apa.cor.table(.)

final_data %>%
  group_by(Country) %>%
  count (Ethnicity)

final_data %>%
  group_by(Ethnicity) %>%
  summarise(final_data = mean(Age))

final_data %>%
  group_by(Ethnicity) %>%
  summarise(final_data = sd(Age))

final_data %>%
  group_by(Ethnicity) %>%
  summarise(final_data = mean(BAS, na.rm=TRUE))

final_data %>%
  group_by(Ethnicity) %>%
  summarise(final_data = mean(SATAQ_athletic, na.rm=TRUE))

final_data %>%
  group_by(Ethnicity) %>%
  summarise(final_data = mean(SATAQ_thin, na.rm=TRUE))

final_data %>%
  group_by(Ethnicity) %>%
  summarise(final_data = mean(SATAQ_family, na.rm=TRUE))

final_data %>%
  group_by(Ethnicity) %>%
  summarise(final_data = mean(SATAQ_peers, na.rm=TRUE))

final_data %>%
  group_by(Ethnicity) %>%
  summarise(final_data = mean(SATAQ_media, na.rm=TRUE))
```
##Section 2: Missing data
```{r}
library(finalfit)
#BAS missing data
explanatory = c("Age", "Ethnicity")
dependent = "BAS"

final_data %>% 
  ff_glimpse(dependent, explanatory)

final_data %>% 
  missing_compare(dependent, explanatory)
#MNAR Black Nigerian data sig more missing than others

#SATAQ thin
explanatory = c("Age", "Ethnicity")
dependent = "SATAQ_thin"

final_data %>% 
  ff_glimpse(dependent, explanatory)

final_data %>% 
  missing_compare(dependent, explanatory)
#MAR

#SATAQ athletic
explanatory = c("Age", "Ethnicity")
dependent = "SATAQ_athletic"

final_data %>% 
  ff_glimpse(dependent, explanatory)

final_data %>% 
  missing_compare(dependent, explanatory)
#MAR

#SATAQ family
explanatory = c("Age", "Ethnicity")
dependent = "SATAQ_family"

final_data %>% 
  ff_glimpse(dependent, explanatory)

final_data %>% 
  missing_compare(dependent, explanatory)
#MAR

#SATAQ peers
explanatory = c("Age", "Ethnicity")
dependent = "SATAQ_peers"

final_data %>% 
  ff_glimpse(dependent, explanatory)

final_data %>% 
  missing_compare(dependent, explanatory)
#MAR

#SATAQ Media
explanatory = c("Age", "Ethnicity")
dependent = "SATAQ_media"

final_data %>% 
  ff_glimpse(dependent, explanatory)

final_data %>% 
  missing_compare(dependent, explanatory)
#MAR

```


##Section 3.1: Body appreciation would be higher in older owmne, with Black nigerain women reporting the highest body appreication, and White Western women reporting the lowest
```{r}
#Regressions
age_model <- lm(BAS ~ Age, data = final_data)
summary(age_model)
lm.beta(age_model)

age_eth_model <- lm(BAS ~ Age * Ethnicity, data = final_data)
summary(age_eth_model)
lm.beta(age_eth_model)

#Plots
Fig1 <- ggplot(final_data, aes(x=Age, y=BAS, colour=Ethnicity, shape=Ethnicity)) +
  geom_point() +
  geom_smooth(method = "lm") +
  scale_colour_manual(values=c("black", "red2", "darkcyan")) +
  labs(x="Age", y="Body Appreciation", fill="Ethnicity")

```

##Section 3.2: Thin ideal internalisation and perceived sociocultural pressure would be lower in older women, with no effect of ethnicity
```{r}
#Regressions

SATAQ_thin_ethmodel <- lm(SATAQ_thin ~ Age * Ethnicity, data = final_data)
summary(SATAQ_thin_ethmodel)
lm.beta(SATAQ_thin_ethmodel)

SATAQ_athletic_ethmodel <- lm(SATAQ_athletic ~ Age * Ethnicity, data = final_data)
summary(SATAQ_athletic_ethmodel)
lm.beta(SATAQ_athletic_ethmodel)

SATAQ_family_ethmodel <- lm(SATAQ_family ~ Age * Ethnicity, data = final_data)
summary(SATAQ_family_ethmodel)
lm.beta(SATAQ_family_ethmodel)

SATAQ_peers_model <- lm(SATAQ_peers ~ Age * Ethnicity, data = final_data)
summary(SATAQ_peers_model)
lm.beta(SATAQ_peers_model)

SATAQ_media_model <- lm(SATAQ_media ~ Age * Ethnicity, data = final_data)
summary(SATAQ_media_model)
lm.beta(SATAQ_media_model)

#Plots

p1 <- ggplot(final_data, aes(x=Age, y=SATAQ_thin, colour = Ethnicity, shape=Ethnicity)) +
  geom_point() +
  geom_smooth(method = "lm") +
  scale_colour_manual(values=c("black", "red2", "darkcyan")) +
  labs(x="Age", y="Thin Ideal Internalisation", fill="Ethnicity")

p2 <- ggplot(final_data, aes(x=Age, y=SATAQ_athletic, colour = Ethnicity, shape=Ethnicity)) +
  geom_point() +
  geom_smooth(method = "lm") +
  scale_colour_manual(values=c("black", "red2", "darkcyan")) +
  labs(x="Age", y="Athletic Ideal Internalisation", fill="Ethnicity")

p3 <- ggplot(final_data, aes(x=Age, y=SATAQ_family, colour = Ethnicity, shape=Ethnicity)) +
  geom_point() +
  geom_smooth(method = "lm") +
  scale_colour_manual(values=c("black", "red2", "darkcyan")) +
  labs(x="Age", y="Family", fill="Ethnicity")

p4 <- ggplot(final_data, aes(x=Age, y=SATAQ_peers, colour = Ethnicity, shape=Ethnicity)) +
  geom_point() +
  geom_smooth(method = "lm") +
  scale_colour_manual(values=c("black", "red2", "darkcyan")) +
  labs(x="Age", y="Peers", fill="Ethnicity")

p5 <- ggplot(final_data, aes(x=Age, y=SATAQ_media, colour = Ethnicity, shape=Ethnicity)) +
  geom_point() +
  geom_smooth(method = "lm") +
  scale_colour_manual(values=c("black", "red2", "darkcyan")) +
  labs(x="Age", y="Media", fill="Ethnicity")

Fig2 <- plot_grid(p1, p2, p3, p4, p5,
          nrow=3)

```


##Section 3.3: High thin ideal inernalisation and perceived sociocultural pressre would be associated with lower body appreication
```{r}
#correlations
cor.test(final_data$BAS, final_data$SATAQ_thin)
cor.test(final_data$BAS, final_data$SATAQ_athletic)
cor.test(final_data$BAS, final_data$SATAQ_family)
cor.test(final_data$BAS, final_data$SATAQ_peers)
cor.test(final_data$BAS, final_data$SATAQ_media)

#regressions
SATAQ_athletic_model <- lm(BAS ~ SATAQ_athletic * Ethnicity, data = final_data)
summary(SATAQ_athletic_model)

SATAQ_thin_model <- lm(BAS ~ SATAQ_thin * Ethnicity, data = final_data)
summary(SATAQ_thin_model)

SATAQ_family_model <- lm(BAS ~ SATAQ_family * Ethnicity, data = final_data)
summary(SATAQ_family_model)

SATAQ_peers_model <- lm(BAS ~ SATAQ_peers * Ethnicity, data = final_data)
summary(SATAQ_peers_model)

SATAQ_media_model <- lm(BAS ~ SATAQ_media * Ethnicity, data = final_data)
summary(SATAQ_media_model)

#Plots
ggplot(final_data, aes(x=SATAQ_athletic, y=BAS)) +
  geom_jitter() +
  geom_smooth(method = "lm") +
  labs(x="SATAQ-4 Athletic Ideal Internalisation", y="Body Appreciation")

ggplot(final_data, aes(x=SATAQ_thin, y=BAS)) +
  geom_jitter() +
  geom_smooth(method = "lm") +
  labs(x="SATAQ-4 Thin Ideal Internalisation", y="Body Appreciation")

ggplot(final_data, aes(x=SATAQ_family, y=BAS)) +
  geom_jitter() +
  geom_smooth(method = "lm") +
  labs(x="SATAQ-4 Family", y="Body Appreciation")

ggplot(final_data, aes(x=SATAQ_peers, y=BAS, colour = Ethnicity)) +
  geom_jitter() +
  geom_smooth(method = "lm") +
  labs(x="SATAQ-4 Peers", y="Body Appreciation", fill="Ethnicity")

ggplot(final_data, aes(x=SATAQ_media, y=BAS)) +
  geom_jitter() +
  geom_smooth(method = "lm") +
  labs(x="SATAQ-4 Media", y="Body Appreciation")
```

##Section 4: Cronbach's Alpha
```{r}
#White Western women
#BAS
BASdata <- data %>%
  filter((Country %in% c("United Kingdom of Great Britain and Northern Ireland", "Australia", "Canada", "United States of America") & Ethnicity == "White")) %>%
  dplyr::select(BAS_1, BAS_2, BAS_3, BAS_4, BAS_5, BAS_6, BAS_7, BAS_8, BAS_9, BAS_10)

psych::alpha(BASdata)$total$std.alpha
#Cronbach's alpha: .9340006

#SATAQ Thin
SATAQthindata <- data %>%
  filter((Country %in% c("United Kingdom of Great Britain and Northern Ireland", "Australia", "Canada", "United States of America") & Ethnicity == "White")) %>%
  dplyr::select(SATAQ_3, SATAQ_4, SATAQ_5, SATAQ_9)

psych::alpha(SATAQthindata)$total$std.alpha
#Cronbach's Alpha: .8059774

#SATAQ Athletic
SATAQathdata <- data %>%
  filter((Country %in% c("United Kingdom of Great Britain and Northern Ireland", "Australia", "Canada", "United States of America") & Ethnicity == "White")) %>%
  dplyr::select(SATAQ_1, SATAQ_2, SATAQ_6, SATAQ_7, SATAQ_8, SATAQ_10)

psych::alpha(SATAQathdata)$total$std.alpha
#Cronbach's Alpha: .8990289

#SATAQ Family
SATAQfamdata <- data %>%
  filter((Country %in% c("United Kingdom of Great Britain and Northern Ireland", "Australia", "Canada", "United States of America") & Ethnicity == "White")) %>%
  dplyr::select(SATAQ_11, SATAQ_12, SATAQ_13, SATAQ_14)

psych::alpha(SATAQfamdata)$total$std.alpha
#Cronbach's Alpha: .8996463

#SATAQ Peers
SATAQpeersdata <- data %>%
  filter((Country %in% c("United Kingdom of Great Britain and Northern Ireland", "Australia", "Canada", "United States of America") & Ethnicity == "White")) %>%
  dplyr::select(SATAQ_15, SATAQ_16, SATAQ_17, SATAQ_18)

psych::alpha(SATAQpeersdata)$total$std.alpha
#Cronbach's Alpha: .91275

#SATAQ Media
SATAQmediadata <- data %>%
  filter((Country %in% c("United Kingdom of Great Britain and Northern Ireland", "Australia", "Canada", "United States of America") & Ethnicity == "White")) %>%
  dplyr::select(SATAQ_19, SATAQ_20, SATAQ_21, SATAQ_22)

psych::alpha(SATAQmediadata)$total$std.alpha
#Cronbach's Alpha: .9479013

#Black Nigerian Women
#BAS
BASdata <- data %>%
  filter(Country =="Nigeria" & Ethnicity == "Black Nigerian") %>%
  dplyr::select(BAS_1, BAS_2, BAS_3, BAS_4, BAS_5, BAS_6, BAS_7, BAS_8, BAS_9, BAS_10)

psych::alpha(BASdata)$total$std.alpha
#Cronbach's alpha: .9383386

#SATAQ Thin
SATAQthindata <- data %>%
  filter(Country =="Nigeria" & Ethnicity == "Black Nigerian") %>%
  dplyr::select(SATAQ_3, SATAQ_4, SATAQ_5, SATAQ_9)

psych::alpha(SATAQthindata)$total$std.alpha
#Cronbach's Alpha: .6716351

#SATAQ Athletic
SATAQathdata <- data %>%
  filter(Country =="Nigeria" & Ethnicity == "Black Nigerian") %>%
  dplyr::select(SATAQ_1, SATAQ_2, SATAQ_6, SATAQ_7, SATAQ_8, SATAQ_10)

psych::alpha(SATAQathdata)$total$std.alpha
#Cronbach's Alpha: .8498397

#SATAQ Family
SATAQfamdata <- data %>%
  filter(Country =="Nigeria" & Ethnicity == "Black Nigerian") %>%
  dplyr::select(SATAQ_11, SATAQ_12, SATAQ_13, SATAQ_14)

psych::alpha(SATAQfamdata)$total$std.alpha
#Cronbach's Alpha: .8544922

#SATAQ Peers
SATAQpeersdata <- data %>%
  filter(Country =="Nigeria" & Ethnicity == "Black Nigerian") %>%
  dplyr::select(SATAQ_15, SATAQ_16, SATAQ_17, SATAQ_18)

psych::alpha(SATAQpeersdata)$total$std.alpha
#Cronbach's Alpha: .8835559

#SATAQ Media
SATAQmediadata <- data %>%
  filter(Country =="Nigeria" & Ethnicity == "Black Nigerian") %>%
  dplyr::select(SATAQ_19, SATAQ_20, SATAQ_21, SATAQ_22)

psych::alpha(SATAQmediadata)$total$std.alpha
#Cronbach's Alpha: .90471


#Eastern Asian Chinese Women
#BAS
BASdata <- data %>%
  filter(Country =="China" & Ethnicity == "Chinese") %>%
  dplyr::select(BAS_1, BAS_2, BAS_3, BAS_4, BAS_5, BAS_6, BAS_7, BAS_8, BAS_9, BAS_10)

psych::alpha(BASdata)$total$std.alpha
#Cronbach's alpha: .9222715

#SATAQ Thin
SATAQthindata <- data %>%
  filter(Country =="China" & Ethnicity == "Chinese") %>%
  dplyr::select(SATAQ_3, SATAQ_4, SATAQ_5, SATAQ_9)

psych::alpha(SATAQthindata)$total$std.alpha
#Cronbach's Alpha: .8013694

#SATAQ Athletic
SATAQathdata <- data %>%
  filter(Country =="China" & Ethnicity == "Chinese") %>%
  dplyr::select(SATAQ_1, SATAQ_2, SATAQ_6, SATAQ_7, SATAQ_8, SATAQ_10)

psych::alpha(SATAQathdata)$total$std.alpha
#Cronbach's Alpha: .7857968

#SATAQ Family
SATAQfamdata <- data %>%
  filter(Country =="China" & Ethnicity == "Chinese") %>%
  dplyr::select(SATAQ_11, SATAQ_12, SATAQ_13, SATAQ_14)

psych::alpha(SATAQfamdata)$total$std.alpha
#Cronbach's Alpha: .8599518

#SATAQ Peers
SATAQpeersdata <- data %>%
  filter(Country =="China" & Ethnicity == "Chinese") %>%
  dplyr::select(SATAQ_15, SATAQ_16, SATAQ_17, SATAQ_18)

psych::alpha(SATAQpeersdata)$total$std.alpha
#Cronbach's Alpha: .8969788

#SATAQ Media
SATAQmediadata <- data %>%
  filter(Country =="China" & Ethnicity == "Chinese") %>%
  dplyr::select(SATAQ_19, SATAQ_20, SATAQ_21, SATAQ_22)

psych::alpha(SATAQmediadata)$total$std.alpha
#Cronbach's Alpha: .9571254

```
