# Supplementary material for: Examining body appreciation in six countries: The impact of age and sociocultural pressure
Source: PLoS One. 2024 Jul 31;19(7):e0306913. doi: 10.1371/journal.pone.0306913 (PMC11290661; doi:10.1371/journal.pone.0306913)
Supplement: S2 Data — (RMD) [file pone.0306913.s003.Rmd]

---
title: "Power Analysis"
author: "Louise Hanson"
date: "2024-04-29"
output: html_document
---

```{r setup, include=FALSE}
knitr::opts_chunk$set(echo = TRUE)
```

#Section 1: Read in data
```{r}
data <- read.csv("S1_dataset.csv", header = TRUE) %>%
  filter(Age > 17, Gender == "Female") %>%
  filter((Country %in% c("United Kingdom of Great Britain and Northern Ireland", "Australia", "Canada", "United States of America") & Ethnicity == "White") | (Country == "Nigeria" & Ethnicity == "Black Nigerian") | (Country == "China" & Ethnicity == "Chinese"))

data$BAS <- rowMeans(data[,7:16], na.rm = TRUE)
data$SATAQ_athletic <- rowMeans(data[,17:22], na.rm = TRUE)
data$SATAQ_thin <- rowMeans(data[,23:26], na.rm = TRUE)
data$SATAQ_family <- rowMeans(data[,27:30], na.rm = TRUE)
data$SATAQ_peers <- rowMeans(data[,31:34], na.rm = TRUE)
data$SATAQ_media <- rowMeans(data[,35:38], na.rm = TRUE)

final_data <- data[, c("id", "Age", "Gender", "Ethnicity", "Country", "BAS", "SATAQ_athletic", "SATAQ_thin", "SATAQ_family", "SATAQ_peers", "SATAQ_media")]
```


#Section 2: Power analysis
```{r}
#dummy code variables
final_data$White <- ifelse(final_data$Ethnicity == "White", 1, 0)
final_data$Chinese <- ifelse(final_data$Ethnicity == "Chinese", 1, 0)

cor.test(final_data$Chinese, final_data$Age) #.047
cor.test(final_data$White, final_data$Age) #.066

#sample size calculation
#BAS
samplesize_BAS_Chinese <- power_interaction_r2(
  alpha = 0.05,
  N = seq(100,1000, by=50),
  r.x1x2.y = .197, # Chinese * age * BAS
  r.x1.y = -.294, #Chinese * BAS
  r.x2.y = .119, # age * BAS
  r.x1.x2 = .047 # Chinese * age
)

samplesize_BAS_Chinese #for power of .80, N=200

samplesize_BAS_White <- power_interaction_r2(
  alpha = 0.05,
  N = seq(1000,20000, by=100),
  r.x1x2.y = -.020, # White * age * BAS
  r.x1.y = -.559, #white * BAS
  r.x2.y = .119, # age * BAS
  r.x1.x2 = .066 # white * age
)

samplesize_BAS_White #for power of .80 N=13,100

#SATAQ Thin
samplesize_SThin_Chinese <- power_interaction_r2(
  alpha = 0.05,
  N = seq(100,1000, by=50),
  r.x1x2.y = .138, # Chinese * age * SATAQ Thin
  r.x1.y = .226, #Chinese * SATAQ Thin
  r.x2.y = -.069, # age * SATAQ Thin
  r.x1.x2 = .047 # Chinese * age
)

samplesize_SThin_Chinese #for power of .80 N=400

samplesize_SThin_White <- power_interaction_r2(
  alpha = 0.05,
  N = seq(100,10000, by=100),
  r.x1x2.y = -.421, # White * age * SATAQ Thin
  r.x1.y = .589, #white * SATAQ Thin
  r.x2.y = -.069, # age * SATAQ Thin
  r.x1.x2 = .066 # white * age
)

samplesize_SThin_White #for power of .80 N<100

#SATAQ Athletic
samplesize_SAth_Chinese <- power_interaction_r2(
  alpha = 0.05,
  N = seq(100,1000, by=50),
  r.x1x2.y = .177, # Chinese * age * SATAQ Athletic
  r.x1.y = .373, #Chinese * SATAQ Athletic
  r.x2.y = -.118, # age * SATAQ Athletic
  r.x1.x2 = .047 # Chinese * age
)

samplesize_SAth_Chinese #for power of .80 N=250

samplesize_SAth_White <- power_interaction_r2(
  alpha = 0.05,
  N = seq(100,10000, by=100),
  r.x1x2.y = -.363, # White * age * SATAQ Athletic
  r.x1.y = .560, #white * SATAQ Athletic
  r.x2.y = -.118, # age * SATAQ Athletic
  r.x1.x2 = .066 # white * age
)

samplesize_SAth_White #for power of .80 N<100

#SATAQ Family
samplesize_SFam_Chinese <- power_interaction_r2(
  alpha = 0.05,
  N = seq(100,1000, by=50),
  r.x1x2.y = .324, # Chinese * age * SATAQ Fam
  r.x1.y = -.157, #Chinese * SATAQ Fam
  r.x2.y = -.304, # age * SATAQ Fam
  r.x1.x2 = .047 # Chinese * age
)

samplesize_SFam_Chinese #for power of .80 N<100

samplesize_SFam_White <- power_interaction_r2(
  alpha = 0.05,
  N = seq(100,10000, by=100),
  r.x1x2.y = .197, # White * age * SATAQ Fam
  r.x1.y = -.039, #white * SATAQ Fam
  r.x2.y = -.304, # age * SATAQ Fam
  r.x1.x2 = .066 # white * age
)

samplesize_SFam_White #for power of .80 N=300

#SATAQ Peers
samplesize_SPeers_Chinese <- power_interaction_r2(
  alpha = 0.05,
  N = seq(100,1000, by=50),
  r.x1x2.y = .334, # Chinese * age * SATAQ Peers
  r.x1.y = -.049, #Chinese * SATAQ Peers
  r.x2.y = -.274, # age * SATAQ Peers
  r.x1.x2 = .047 # Chinese * age
)

samplesize_SPeers_Chinese #for power of .80 N<100

samplesize_SPeers_White <- power_interaction_r2(
  alpha = 0.05,
  N = seq(100,10000, by=100),
  r.x1x2.y = .305, # White * age * SATAQ Peers
  r.x1.y = -.265, #white * SATAQ Peers
  r.x2.y = -.274, # age * SATAQ Peers
  r.x1.x2 = .066 # white * age
)

samplesize_SPeers_White #for power of .80 N<100

#SATAQ Media
samplesize_SMedia_Chinese <- power_interaction_r2(
  alpha = 0.05,
  N = seq(10000,100000, by=100),
  r.x1x2.y = -.010, # Chinese * age * SATAQ Media
  r.x1.y = .138, #Chinese * SATAQ Media
  r.x2.y = -.196, # age * SATAQ Media
  r.x1.x2 = .047 # Chinese * age
)

samplesize_SMedia_Chinese #for power of .80 N=73,800

samplesize_SMedia_White <- power_interaction_r2(
  alpha = 0.05,
  N = seq(1000,100000, by=100),
  r.x1x2.y = -.010, # White * age * SATAQ Media
  r.x1.y = .491, #white * SATAQ Media
  r.x2.y = -.196, # age * SATAQ Media
  r.x1.x2 = .066 # white * age
)

samplesize_SMedia_White #for power of .80 N=55,500


```

#Section 3: Post-hoc power analyses
```{r}
#BAS
oursample_BAS_Chinese <- power_interaction_r2(
  alpha = 0.05,
  N = 129,
  r.x1x2.y = .197, # Chinese * age * BAS
  r.x1.y = -.294, #Chinese * BAS
  r.x2.y = .119, # age * BAS
  r.x1.x2 = .047 # Chinese * age
)

oursample_BAS_Chinese #power=.640 (we did not find an interaction)

oursample_BAS_White <- power_interaction_r2(
  alpha = 0.05,
  N = 246,
  r.x1x2.y = -.020, # White * age * BAS
  r.x1.y = -.559, #white * BAS
  r.x2.y = .119, # age * BAS
  r.x1.x2 = .066 # white * age
)

oursample_BAS_White #power=.067 (we did not find an interaction)

#SATAQ Thin
oursample_SThin_Chinese <- power_interaction_r2(
  alpha = 0.05,
  N = 129,
  r.x1x2.y = .138, # Chinese * age * SATAQ Thin
  r.x1.y = .226, #Chinese * SATAQ Thin
  r.x2.y = -.069, # age * SATAQ Thin
  r.x1.x2 = .047 # Chinese * age
)

oursample_SThin_Chinese #power=.353 (we did not find an interaction)

oursample_SThin_White <- power_interaction_r2(
  alpha = 0.05,
  N = 246,
  r.x1x2.y = -.421, # White * age * SATAQ Thin
  r.x1.y = .589, #white * SATAQ Thin
  r.x2.y = -.069, # age * SATAQ Thin
  r.x1.x2 = .066 # white * age
)

oursample_SThin_White #power=1 (we did find an interaction)

#SATAQ Athletic
oursample_SAth_Chinese <- power_interaction_r2(
  alpha = 0.05,
  N = 129,
  r.x1x2.y = .177, # Chinese * age * SATAQ Athletic
  r.x1.y = .373, #Chinese * SATAQ Athletic
  r.x2.y = -.118, # age * SATAQ Athletic
  r.x1.x2 = .047 # Chinese * age
)

oursample_SAth_Chinese #power=.577 (we did not find an interaction)

oursample_SAth_White <- power_interaction_r2(
  alpha = 0.05,
  N = 246,
  r.x1x2.y = -.363, # White * age * SATAQ Athletic
  r.x1.y = .560, #white * SATAQ Athletic
  r.x2.y = -.118, # age * SATAQ Athletic
  r.x1.x2 = .066 # white * age
)

oursample_SAth_White #power=.999 (we did find an interaction)

#SATAQ Family
oursample_SFam_Chinese <- power_interaction_r2(
  alpha = 0.05,
  N = 129,
  r.x1x2.y = .324, # Chinese * age * SATAQ Fam
  r.x1.y = -.157, #Chinese * SATAQ Fam
  r.x2.y = -.304, # age * SATAQ Fam
  r.x1.x2 = .047 # Chinese * age
)

oursample_SFam_Chinese #power=.969 (we did find an interaction)

oursample_SFam_White <- power_interaction_r2(
  alpha = 0.05,
  N = 246,
  r.x1x2.y = .197, # White * age * SATAQ Fam
  r.x1.y = -.039, #white * SATAQ Fam
  r.x2.y = -.304, # age * SATAQ Fam
  r.x1.x2 = .066 # white * age
)

oursample_SFam_White #power=.894 (we did not find an interaction)

#SATAQ Peers
oursample_SPeers_Chinese <- power_interaction_r2(
  alpha = 0.05,
  N = 129,
  r.x1x2.y = .334, # Chinese * age * SATAQ Peers
  r.x1.y = -.049, #Chinese * SATAQ Peers
  r.x2.y = -.274, # age * SATAQ Peers
  r.x1.x2 = .047 # Chinese * age
)

oursample_SPeers_Chinese #power=.972 (we did find an interaction)

oursample_SPeers_White <- power_interaction_r2(
  alpha = 0.05,
  N = 246,
  r.x1x2.y = .305, # White * age * SATAQ Peers
  r.x1.y = -.265, #white * SATAQ Peers
  r.x2.y = -.274, # age * SATAQ Peers
  r.x1.x2 = .066 # white * age
)

oursample_SPeers_White #power=.999 (we did find an interaction)

#SATAQ Media
oursample_SMedia_Chinese <- power_interaction_r2(
  alpha = 0.05,
  N = 129,
  r.x1x2.y = -.010, # Chinese * age * SATAQ Media
  r.x1.y = .138, #Chinese * SATAQ Media
  r.x2.y = -.196, # age * SATAQ Media
  r.x1.x2 = .047 # Chinese * age
)

oursample_SMedia_Chinese #power=.052 (we did not find an interaction)

oursample_SMedia_White <- power_interaction_r2(
  alpha = 0.05,
  N = 246,
  r.x1x2.y = -.010, # White * age * SATAQ Media
  r.x1.y = .491, #white * SATAQ Media
  r.x2.y = -.196, # age * SATAQ Media
  r.x1.x2 = .066 # white * age
)

oursample_SMedia_White #power=.054 (we did not find an interaction)

```
